# Supplementary material for: Low-Viscosity Polydimethylsiloxane Resin for Facile 3D Printing of Elastomeric Microfluidics
Source: Micromachines (Basel). 2023 Mar 30;14(4):773. doi: 10.3390/mi14040773 (PMC10142493; doi:10.3390/mi14040773)
Supplement: Supplementary file 1 [file micromachines-14-00773-s001.zip]

Archive with 3 entries (3 files):
- micromachines-2252200-supplementary Table S1.pdf
- Video S1 Tensile bar elasticity.mp4
- Video S2 Tensile Testing.mp4
